# Supplementary material for: Dental Disease in Rabbits (Oryctolagus cuniculus) and Its Risk Factors—A Private Practice Study in the Metropolitan Region of Chile
Source: Animals (Basel). 2023 Feb 15;13(4):676. doi: 10.3390/ani13040676 (PMC9951937; doi:10.3390/ani13040676)
Supplement: Supplementary file 1 [file animals-13-00676-s001.zip]

Archive with 1 entries (1 files):
- animals-2195400-supplementary.pdf
